# Supplementary material for: Heterogeneity of Size and Toxin Distribution in Aggregatibacter actinomycetemcomitans Outer Membrane Vesicles
Source: Toxins (Basel). 2024 Mar 7;16(3):138. doi: 10.3390/toxins16030138 (PMC10974469; doi:10.3390/toxins16030138)
Supplement: Supplementary file 1 [file toxins-16-00138-s001.zip]

Archive with 1 entries (1 files):
- toxins-2864818-supplementary.pdf
